# Supplementary material for: Genomic analysis of an outbreak of toxin gene bearing Corynebacterium diphtheriae in Northern Queensland, Australia reveals high level of genetic similarity
Source: Epidemiol Infect. 2023 May 22;151:e92. doi: 10.1017/S0950268823000699 (PMC10311691; doi:10.1017/S0950268823000699)
Supplement: Supplementary file 1 [file S0950268823000699sup001.xlsx]

## Sheet: Sheet1
Isolate	Year isolated	Region	Specimen	Site	Travel	Toxin	ST	atpA	dnaE	dnaK	fusA	leuA	odhA	rpoB
M2205320	2022	NQ	Wound Swab	Lower Limb	Not Specified	ND	20	8	3	3	2	7	3	3
M1806381	2018	NQ	Wound Swab	NS	Not Specified	ND	39	13	1	8	4	14	11	2
M1903265	2019	NQ	Wound Swab	Arm	Not Specified	ND	39	13	1	8	4	14	11	2
M1906717	2019	NQ	Wound Swab	Lower Limb	Not Specified	ND	39	13	1	8	4	14	11	2
M1908101	2019	NQ	Wound Swab	Buttock	Not Specified	ND	39	13	1	8	4	14	11	2
M1911226	2019	NQ	Wound Swab	Hand	Not Specified	ND	39	13	1	8	4	14	11	2
M2000718	2020	NQ	Wound Swab	Lower Limb	Not Specified	ND	39	13	1	8	4	14	11	2
M2002406	2020	NQ	Wound Swab	NS	Not Specified	ND	39	13	1	8	4	14	11	2
M2003356	2020	NQ	Wound Swab	Lower Limb	Not Specified	ND	39	13	1	8	4	14	11	2
M2003654	2020	NQ	Wound Swab	Lower Limb	Not Specified	ND	39	13	1	8	4	14	11	2
M2004329	2020	NQ	Wound Swab	NS	Not Specified	ND	39	13	1	8	4	14	11	2
M2100594	2021	NQ	Wound Swab	NS	Not Specified	ND	39	13	1	8	4	14	11	2
M2102053	2021	NQ	Wound Swab	Hand	Not Specified	ND	39	13	1	8	4	14	11	2
M2103785	2021	NQ	Wound Swab	Lower Limb	Not Specified	ND	39	13	1	8	4	14	11	2
M2104359	2021	NQ	Wound Swab	NS	Not Specified	ND	39	13	1	8	4	14	11	2
M2106437	2021	NQ	Wound Swab	Lower Limb	Not Specified	ND	39	13	1	8	4	14	11	2
M2108755	2021	NQ	Blood	Blood	Not Specified	ND	39	13	1	8	4	14	11	2
M2202343	2022	NQ	Wound Swab	Lower Limb	Not Specified	ND	39	13	1	8	4	14	11	2
M2202824	2022	NQ	Throat Swab	Throat	Not Specified	ND	39	13	1	8	4	14	11	2
M2203472	2022	NQ	Wound Swab	Lower Limb	Not Specified	ND	39	13	1	8	4	14	11	2
M2203549	2022	NQ	Wound Swab	NS	Not Specified	ND	39	13	1	8	4	14	11	2
M2203584	2022	NQ	Wound Swab	NS	Not Specified	ND	39	13	1	8	4	14	11	2
M2203616	2022	NQ	Wound Swab	NS	Not Specified	ND	39	13	1	8	4	14	11	2
M2205077	2022	NQ	Wound Swab	NS	Not Specified	ND	39	13	1	8	4	14	11	2
M2205531	2022	NQ	Wound Swab	Hand	Not Specified	ND	39	13	1	8	4	14	11	2
M2004532	2020	SEQ	Wound Swab	Lower Limb	Not Specified	tox	59	18	1	27	21	20	5	16
M2005262	2020	NQ	Wound Swab	Lower Limb	Not Specified	tox	59	18	1	27	21	20	5	16
M1703557	2017	NQ	Wound Swab	Head	Not Specified	ND	90	25	1	35	19	13	3	6
M1704518	2017	NQ	Wound Swab	Lower Limb	Not Specified	ND	90	25	1	35	19	13	3	6
M1708947	2017	NQ	Wound Swab	Finger	Not Specified	ND	90	25	1	35	19	13	3	6
M2005874	2020	NQ	Wound Swab	Head	Not Specified	ND	90	25	1	35	19	13	3	6
M2102495	2021	NQ	Wound Swab	Head	Not Specified	ND	90	25	1	35	19	13	3	6
M1703514	2017	SEQ	Wound Swab	Lower Limb	No travel	tox	120	4	21	29	1	3	3	3
M1710064	2017	SEQ	Wound Swab	Lower Limb	Not Specified	tox	120	4	21	29	1	3	3	3
M1809820	2018	SEQ	Wound Swab	Lower Limb	Solomon Islands	tox	120	4	21	29	1	3	3	3
M1811172	2018	Non-QLD	Wound Swab	Lower Limb	Overseas	tox	120	4	21	29	1	3	3	3
M1900602	2019	Non-QLD	Wound Swab	Lower Limb	Not Specified	tox	120	4	21	29	1	3	3	3
M1902589	2019	SEQ	Wound Swab	Lower Limb	Not Specified	tox	120	4	21	29	1	3	3	3
M1909919	2019	SEQ	Wound Swab	Wound	Overseas	tox	120	4	21	29	1	3	3	3
M2004667	2020	NQ	Wound Swab	NS	Not Specified	ND	122	4	1	8	1	11	3	6
M2200709	2022	NQ	Wound Swab	Lower Limb	Not Specified	ND	122	4	1	8	1	11	3	6
M2201103	2022	NQ	Wound Swab	Ear	Not Specified	ND	122	4	1	8	1	11	3	6
M2205913	2022	NQ	Wound Swab	Lower Limb	Not Specified	ND	122	4	1	8	1	11	3	6
M1702459	2017	NQ	Wound Swab	Lower Limb	Not Specified	ND	259	3	1	12	1	42	16	31
M1706612	2017	Non-QLD*	Throat Swab	Throat	Indonesia	tox	302	2	2	9	25	3	3	2
M1706655	2017	Non-QLD	Wound Swab	Buttock	Indonesia	tox	302	2	2	9	25	3	3	2
M1800393	2018	SEQ	Wound Swab	NS	Not Specified	tox	302	2	2	9	25	3	3	2
M1907150	2019	SEQ*	Wound Swab	Lower Limb	Not Specified	NTTB	379	1	1	88	1	29	52	4
M1802894	2018	SEQ	Wound Swab	Lower Limb	PNG	tox	380	48	44	88	1	60	1	6
M1307922	2013	SEQ	Wound Swab	Lower Limb	PNG	tox	381	49	4	9	53	3	5	13
M1807514	2018	Non-QLD	Wound Swab	Lower Limb	Solomon Islands	tox	381	49	4	9	53	3	5	13
M1907334	2019	CQ*	Wound Swab	Lower Limb	Solomon Islands	tox	381	49	4	9	53	3	5	13
M2004665	2020	NQ	Wound Swab	Lower Limb	Not Specified	tox	381	49	4	9	53	3	5	13
M2009326	2020	NQ	Wound Swab	Lower Limb	Not Specified	tox	381	49	4	9	53	3	5	13
M2009489	2020	NQ	Throat Swab	Throat	Contact of ?	tox	381	49	4	9	53	3	5	13
M2101126	2021	NQ	Wound Swab	Lower Limb	Not Specified	tox	381	49	4	9	53	3	5	13
M2106821	2021	NQ	Wound Swab	NS	Not Specified	tox	381	49	4	9	53	3	5	13
M2107098	2021	NQ	Wound Swab	Lower Limb	Not Specified	tox	381	49	4	9	53	3	5	13
M2201612	2022	NQ	Wound Swab	Lower Limb	Not Specified	tox	381	49	4	9	53	3	5	13
M2201729	2022	NQ	Wound Swab	Lower Limb	Not Specified	tox	381	49	4	9	53	3	5	13
M2202237	2022	NQ	Wound Swab	Lower Limb	Not Specified	tox	381	49	4	9	53	3	5	13
M2202419	2022	NQ	Wound Swab	Lower Limb	Not Specified	tox	381	49	4	9	53	3	5	13
M2202454	2022	NQ	Wound Swab	Lower Limb	Not Specified	tox	381	49	4	9	53	3	5	13
M2202499	2022	NQ	Wound Swab	Lower Limb	Not Specified	tox	381	49	4	9	53	3	5	13
M2202588	2022	NQ	Wound Swab	Hand	Not Specified	tox	381	49	4	9	53	3	5	13
M2202592	2022	NQ	Wound Swab	Lower Limb	Not Specified	tox	381	49	4	9	53	3	5	13
M2202791	2022	NQ	Wound Swab	Lower Limb	Not Specified	tox	381	49	4	9	53	3	5	13
M2202794	2022	NQ	Wound Swab	NS	Not Specified	tox	381	49	4	9	53	3	5	13
M2202885	2022	NQ	Wound Swab	Lower Limb	Not Specified	tox	381	49	4	9	53	3	5	13
M2202916	2022	NQ	Throat Swab	Throat	Not Specified	tox	381	49	4	9	53	3	5	13
M2203314	2022	Non-QLD	Wound Swab	Lower Limb	Not Specified	tox	381	49	4	9	53	3	5	13
M2203447	2022	NQ	Wound Swab	Lower Limb	Not Specified	tox	381	49	4	9	53	3	5	13
M2203548	2022	NQ	Wound Swab	NS	Not Specified	tox	381	49	4	9	53	3	5	13
M2203631-2	2022	NQ	Wound Swab	Lower Limb	Not Specified	tox	381	49	4	9	53	3	5	13
M2204043-1	2022	NQ	Throat Swab	Throat	Not Specified	tox	381	49	4	9	53	3	5	13
M2204486	2022	NQ	Wound Swab	Lower Limb	Not Specified	tox	381	49	4	9	53	3	5	13
M2204957	2022	NQ	Wound Swab	Lower Limb	Not Specified	tox	381	49	4	9	53	3	5	13
M2205052	2022	Non-QLD	Throat Swab	Throat	Not Specified	tox	381	49	4	9	53	3	5	13
M2205069	2022	Non-QLD	Throat Swab	Throat	Not Specified	tox	381	49	4	9	53	3	5	13
M2205784	2022	NQ	Throat Swab	Throat	Not Specified	tox	381	49	4	9	53	3	5	13
M2206006	2022	NQ	Throat Swab	Throat	Not Specified	tox	381	49	4	9	53	3	5	13
M1703788	2017	SEQ	Wound Swab	Lower Limb	Fiji	tox	433	13	4	8	44	3	3	13
M1911202	2019	CQ	Wound Swab	NS	Sri Lanka	tox	469	4	10	3	1	7	3	13
M1700308	2017	NQ*	Wound Swab	NS*	Not Specified	ND*	516	2	1	33	28	11	2	22
M1905106	2019	NQ	Wound Swab	Lower Limb	Not Specified	ND	516	2	1	33	28	11	2	22
M2005873	2020	NQ	Wound Swab	NS	Not Specified	ND	516	2	1	33	28	11	2	22
M2006103	2020	NQ	Wound Swab	Hand	Not Specified	ND	516	2	1	33	28	11	2	22
M2202452	2022	NQ	Wound Swab		Not Specified	ND	516	2	1	33	28	11	2	22
M2203423	2022	NQ	Wound Swab	NS	Not Specified	ND	516	2	1	33	28	11	2	22
M2204272	2022	NQ	Wound Swab	NS	Not Specified	ND	516	2	1	33	28	11	2	22
M2206488	2022	NQ	Throat Swab	Throat	Not Specified	ND	516	2	1	33	28	11	2	22
M1800617	2018	NQ	Throat Swab	Throat	No travel	tox	516	2	1	33	28	11	2	22
M2006431	2020	NQ	Wound Swab	NS	Not Specified	tox	516	2	1	33	28	11	2	22
M2008091	2020	NQ	Wound Swab	Lower Limb	Not Specified	tox	734	9	44	88	1	60	1	6
M1701438	2017	NQ	Wound Swab	NS	Not Specified	ND	849	2	1	56	28	11	2	22
M1901918	2019	NQ	Wound Swab	Lower Limb	Not Specified	ND	849	2	1	56	28	11	2	22
M1907905	2019	NQ	Wound Swab	NS	Not Specified	ND	849	2	1	56	28	11	2	22
M1908292	2019	NQ	Wound Swab	Buttock	Not Specified	ND	849	2	1	56	28	11	2	22
M2001164	2020	NQ	Swab	Nose	Not Specified	ND	849	2	1	56	28	11	2	22
M2105350	2021	NQ	Wound Swab	Lower Limb	Not Specified	ND	849	2	1	56	28	11	2	22
M2200710	2022	NQ	Wound Swab	NS	Not Specified	tox	849	2	1	56	28	11	2	22
M1700740	2017	NQ	Wound Swab	Lower Limb	Not Specified	ND	N01	1	44	32	1	7	69	28
M1702864	2017	NQ	Wound Swab	NS	Not Specified	ND	N01	1	44	32	1	7	69	28
M1703823	2017	NQ	Swab	Eye	Not Specified	ND	N01	1	44	32	1	7	69	28
M2000532	2020	NQ	Wound Swab	Lower Limb	Not Specified	ND	N01	1	44	32	1	7	69	28
M2004200	2020	NQ	Wound Swab	NS	Not Specified	ND	N01	1	44	32	1	7	69	28
M2101662	2021	NQ	Wound Swab	Lower Limb	Not Specified	ND	N02	2	10	17	19	13	3	6
M2006135	2020	NQ	Wound Swab	Lower Limb	Not Specified	ND	N03	3	1	8	5	24	3	6
M2105351	2021	NQ	Wound Swab	Lower Limb	Not Specified	ND	N03	3	1	8	5	24	3	6
M2205291	2022	NQ	Wound Swab	Lower Limb	Not Specified	ND	N03	3	1	8	5	24	3	6
M1810871	2018	NQ	Wound Swab	Lower Limb	Not Specified	ND	N04	3	2	35	1	18	100	2
M2004746	2020	NQ	Wound Swab	Lower Limb	Not Specified	ND	N04	3	2	35	1	18	novel	2
M2104885	2021	NQ	Wound Swab	Lower Limb	Not Specified	ND	N04	3	2	35	1	18	novel	2
M2107588	2021	NQ	Wound Swab	Lower Limb	Not Specified	ND	N04	3	2	35	1	18	novel	2
M1910358	2019	NQ	Wound Swab	Lower Limb	Not Specified	ND	N05	3	4	5	1	3	novel	2
M2003257	2020	NQ	Wound Swab	Hand	Not Specified	ND	N05	3	4	5	1	3	novel	2
M2004307	2020	NQ	Wound Swab	Arm	Not Specified	ND	N05	3	4	5	1	3	novel	2
M2004988	2020	NQ	Wound Swab	Hand	Not Specified	ND	N05	3	4	5	1	3	novel	2
M2106900	2021	NQ	Wound Swab	NS	Not Specified	ND	N05	3	4	5	1	3	novel	2
M2004666	2020	NQ	Wound Swab	Lower Limb	Not Specified	ND	N06	8	3	novel	2	7	3	3
M2006136	2020	NQ	Wound Swab	NS	Not Specified	ND	N06	8	3	novel	2	7	3	3
M2107808	2021	NQ	Wound Swab	Lower Limb	Not Specified	ND	N06	8	3	novel	2	7	3	3
M1911708	2019	NQ	Wound Swab	NS	Not Specified	ND	N07	13	1	32	44	29	1	6
M1708685	2017	NQ	Wound Swab	Lower Limb	Not Specified	ND	N08	13	29	108	64	novel	1	23
M1807690	2018	NQ	Wound Swab	Lower Limb	Not Specified	ND	N09	19	1	2	1	18	3	13
M2004685	2020	NQ	Wound Swab	Lower Limb	Not Specified	ND	N09	19	1	2	1	18	3	13
M2008389	2020	NQ	Throat Swab	Throat	Not Specified	ND	N09	19	1	2	1	18	3	13
M2100799	2021	NQ	Wound Swab	Lower Limb	Not Specified	ND	N09	19	1	2	1	18	3	13
M1709293	2017	NQ	Wound Swab	Lower Limb	Not Specified	ND	N10	36	1	87	4	13	3	6
M1709486	2017	NQ	Wound Swab	Lower Limb	Not Specified	ND	N10	36	1	87	4	13	3	6
M1801173	2018	NQ	Wound Swab	Lower Limb	Not Specified	ND	N10	36	1	87	4	13	3	6
M1905211	2019	NQ	Wound Swab	Lower Limb	Not Specified	ND	N10	36	1	87	4	13	3	6
